# Supplementary material for: Pegivirus Detection in Cerebrospinal Fluid from Patients with Central Nervous System Infections of Unknown Etiology in Brazil by Viral Metagenomics
Source: Microorganisms. 2023 Dec 22;12(1):19. doi: 10.3390/microorganisms12010019 (PMC10818654; doi:10.3390/microorganisms12010019)
Supplement: Supplementary file 1 [file microorganisms-12-00019-s001.zip]

Archive with 3 entries (3 files):
- Supplementary Material and Methods S1.R1.pdf
- Supplementary Table S1 Pegivirus PoliprotR1.pdf
- Supplementary Table S2 Pegivirus Poliprot GenotypeR1.pdf
